# Supplementary material for: OSlihc: An Online Prognostic Biomarker Analysis Tool for Hepatocellular Carcinoma
Source: Front Pharmacol. 2020 Jun 10;11:875. doi: 10.3389/fphar.2020.00875 (PMC7298068; doi:10.3389/fphar.2020.00875)
Supplement: Table S3 — Validation of previously published predictors for LIHC survival in OSlihc. [file Table_3.xlsx]

## Sheet: Table S3
Table S3. Validation of previously published predictors for LIHC survival in OSlihc.
Gene symbol	Biomarker name	Full name	Biological function	Relevant clinical factors	In OSlihc					In reference							Prognostic outcome (higher expression)	Ref.
					cut-off	p value	HR	95%CI	case	cut-off	p value	HR	95%CI	case	detection level	validation
CDK1	CDK1	Cyclin-dependent kinase 1	cell cycle regulator	OS	Upper 25%	0	2.1492	1.485-3.1105	361	upper n=30 / lower n=30	0.001			60	protein	Yes, IHC and knockdown-mediated cell proliferation assay	worse	Cai J, et al. EBioMedicine, 2017
				DSS		0	2.7352	1.7231-4.3416
				DFI		0	1.9869	1.4337-2.7536
				PFI		1e-04	1.9394	1.4053-2.6766
HDAC2	HDAC2	Histone deacetylase 2	deacetylation of lysine residues on the N-terminal part of the core histones	OS	Upper 25%	0	2.7284	1.887-3.945	361	upper n=37 / lower n=23	0.014			60	protein	Yes, IHC and knockdown-mediated cell proliferation assay	worse	Cai J, et al. EBioMedicine, 2017
				DSS		0	3.8601	2.432-6.127
				DFI		0	2.002	1.4327-2.7975
				PFI		0	2.0708	1.4935-2.8712
DCAF13	DCAF13	DDB1 and CUL4 associated factor 13	cell cycle regulator	OS	Upper 25%	1e-04	2.1163	1.4417-3.1065	361	upper n=130 / lower n=230	0.0036			360	mRNA and protein	Yes, Q-PCR and WB assay	worse	Cao J, et al. Oncodevelopmental Biology and Medicine, 2017
				DSS		4e-04	2.4032	1.4731-3.9205
				DFI		no significance
				PFI		no significance
NQO1	NQO1	NAD(P)H: quinone oxidoreductase 1	protection against oxidative injury	OS	Upper 25%	0.0023	1.7818	1.2284-2.5844	361	upper n=92 / lower n=64	<0.001			156	mRNA and protein	Yes, IHC and Q-PCR assay	worse	Lin L, et al. Human pathology, 2017
				DSS		no significance
				DFI		no significance					DFS: p<0.001
				PFI		no significance
NEU1	NEU1	Neuraminidase 1	catalyzes removal of N-acetylneuraminic acid moities from glycoproteins and glycolipids	OS	Upper 50%	0.0041	1.6691	1.1764-2.368	361	upper n=57 / lower n=57	0.001			114	mRNA and protein	Yes, Q-PCR, WB and knockdown-mediated cell proliferation/migration assay	worse	Hou G, et al. Oncotarget, 2016
				DSS		no significance
				DFI		0.0385	1.3721	1.0168-1.8514
				PFI		0.0256	1.3987	1.0417-1.8779
TFCP2	CP2c	Alpha-globin transcription factor CP2	hematopoiesis, immune response, cell cycle, and neural development	OS	Upper 30%	7e-04	1.864	1.3-2.6728	361	upper n=85 / lower n=31				116	protein	Yes, IHC assay	worse	Kim JS, et al. Oncotarget, 2017
				DSS		4e-04	2.2562	1.4343-3.5492
				DFI		0.0123	1.5103	1.0937-2.0856			DFS: p=0.001
				PFI		0.0061	1.5552	1.1341-2.1325
MRPS23	MRPS23	Mitochondrial ribosomal protein S23	mitochondrial protein translation	OS	Upper 30%	0.0059	1.6633	1.1575-2.3901	361	upper n=172 / lower n=170	0.002			342	protein	Yes, IHC, Q-PCR, WB and knockdown-mediated cell proliferation/migration/invasion assay	worse	Pu M, et al. Tumour Biol, 2017
				DSS		0.021	1.7255	1.0857-2.7424
				DFI		0.0104	1.5159	1.1027-2.084
				PFI		0.0092	1.5156	1.1085-2.0723
SPC24	SPC24	Kinetochore protein	accurate segregation of chromosomes during mitosis	OS	Upper 30%	0.0092	1.6083	1.1247-2.2997	361	upper n=155 / lower n=57	0.001	2.51	1.554-4.055	212	mRNA and protein	Yes, IHC, Q-PCR, WB and knockdown-mediated cell proliferation/invasion/apoptosis assay	worse	Zhu P, et al. Oncotarget, 2015
				DSS		0.0361	1.6319	1.0321-2.58
				DFI		0.0086	1.5243	1.1132-2.0874			DFS: p<0.001	2.122	1.335-3.374
				PFI		0.0201	1.4471	1.0597-1.9761
GPX2	GPX2	Glutathione peroxidase 2	protection against oxidative damage from food	OS	Upper 25%	0.0474	1.4634	1.0043-2.1324	361	upper n=101 / lower n=84	<0.001	2.506	1.510-4.158	185	protein	Yes, IHC assay	worse	Liu T, et al. Tumour Biol, 2017
				DSS		no significance
				DFI		no significance
				PFI		no significance
SUOX	SUOX	sulfite oxidase	catalytic activity: H2O + O2 + sulfite = H2O2 + sulfate	OS	Lower 30%	0.0079	1.6368	1.1378-2.3546	361	upper n=91 / lower n=209	0.028			300	protein	Yes, IHC assay	better	Jin GZ, et al. J Hepatol, 2013
				DSS		0.0386	1.6392	1.0261-2.6185
				DFI		no significance
				PFI		no significance
OTUB1	OTUB1	OTU-containing, ubiquitin aldehyde binding protein 1	deubiquitinating enzyme, control the stability and activity of proteins	OS	Upper 50%	0.011	1.5852	1.1115-2.2608	361	upper n=60 / lower n=55	0.001	0.482	0.311-0.748	115	mRNA and protein	Yes, IHC, Q-PCR, WB and knockdown-mediated cell proliferation/migration/invasion/apoptosis assay	worse	Ni Q, et al. Acta Biochim Biophys Sin, 2017
				DSS		no significance
				DFI		no significance
				PFI		no significance
KIF11	Eg5	kinesin spindle protein	formation and maintenance of the bipolar spindle during mitosis	OS	Upper 25%	0	2.3337	1.6248-3.3518	361	upper n=84 / lower n=40	2.43e-08			124	mRNA and protein	Yes, IHC and Q-PCR assay	worse	Liu C, et al. Dis Markers, 2017
				DSS		0	3.0044	1.9085-4.7295
				DFI		0	1.9984	1.4451-2.7636
				PFI		0	1.9512	1.4167-2.6872
MGAT5	Mgat5	β1,6-N-acetylglucosaminyltransferase V	Mgat5 overexpression promotes tumorigenesis	OS	Upper 50%	0.0236	1.5008	1.056-2.1328	361	upper n=78 / lower n=78	<0.001	1.85	1.289-2.655	156	protein	Yes, IHC assay	worse	Liu H, et al. Jpn J Clin Oncol, 2015
				DSS		no significance
				DFI		0.0084	1.4982	1.1091-2.0239			RFS: p<0.001
				PFI		0.0054	1.5223	1.1324-2.0464
HOXB7	HOXB7	Homeobox B7	transcription factor, is involved in various cellular functions	OS	Upper 30%	0.016	1.5559	1.0858-2.2294	361	upper n=52 / lower n=51	0.011			103	mRNA and protein	Yes, IHC and Q-PCR assay	worse	Komatsu H, et al. Anticancer Res, 2016
				DSS		no significance
				DFI		no significance					RFS: p=0.032
				PFI		no significance
SMYD3	SMYD3	SET and MYND domain-containing protein 3	transcriptional activation as a member of RNA polymerase complex	OS	Upper 25%	0.0131	1.6381	1.1094-2.4188	361	upper n=44 / lower n=56	0.009			100	protein	Yes, IHC assay	worse	Fei X, et al. Tohoku J Exp Med, 2017
				DSS		0.0127	1.8687	1.1429-3.0554
				DFI		0.0184	1.5001	1.0707-2.1016
				PFI		0.0231	1.4709	1.0545-2.0517
CDT1	CDT1	chromatin licensing and DNA replication factor 1	CDT1 high expression cause DNA damage, triggering a DNA damage response	OS	Upper 50%	7e-04	1.838	1.2929-2.6128	361		0.012			111	protein	Yes, IHC assay	worse	Karavias D, et al. J Gastrointest Surg, 2016
				DSS		7e-04	2.198	1.394-3.4658
				DFI		2e-04	1.7932	1.325-2.4266
				PFI		2e-04	1.7761	1.3194-2.3909
GGT1	γ-GT	gamma-glutamyltransferase	involved in bioconversion, metabolism of nucleic acids, and neoplasia	OS	Upper 50%	0.0132	1.5671	1.0985-2.2355	361	upper n=375 / lower n=483	OS: p<0.0001			858	serum (γ-GT≥75 U/L indicated poor prognosis)	Yes, serum biochemical assay	worse	Sun L, et al. Neoplasma, 2017; Zhang JB, et al. Eur J Gastroenterol Hepatol, 2011
				DSS		no significance
				DFI		no significance
				PFI		no significance
GGT2				OS	Upper 25%	0	2.1757	1.5155-3.1236
				DSS		0	2.6919	1.7111-4.2349
				DFI		0.013	1.5334	1.0943-2.1487
				PFI		0.0095	1.5491	1.1127-2.1565
DMGDH	DMGDH	dimethylglycine dehydrogenase	catalyzes the demethylation of N,N-dimethylglycine to sarcosine	OS	Lower 30%	6e-04	1.8594	1.3053-2.6486	361	upper n=23 / lower n=25	0.005			48	mRNA and protein	Yes, IHC, Q-PCR, WB and knockdown or overexpression-mediated cell proliferation/migration/invasion assay	better	Liu G, et al. Oncotarget, 2016
				DSS		0.0079	1.8516	1.1755-2.9164
				DFI		no significance
				PFI		no significance
MKNK1	MKNK1	MAP kinase- interacting kinase 1	as downstream of MAP kinases	OS	Upper 25%	7e-04	1.87	1.3006-2.6887	361	upper n=80 / lower n=46	0.002			126	mRNA and protein	Yes, IHC, Q-PCR and knockdown or overexpression-mediated cell proliferation/migration/invasion assay	worse	Wang X, et al. Med Sci Monit, 2018
				DSS		0.0036	1.9878	1.2517-3.1569
				DFI		0.0157	1.5053	1.0803-2.0975
				PFI		0.0122	1.5164	1.095-2.0999
ESM1	endocan	endothelial cell–specific molecule- 1	binds proangiogenic growth factors and regulates their activity	OS	Lower 30%	0.0142	0.5878	0.3845-0.8987	361	upper n=38 / lower n=29	0.004	2.39	1.31-4.35	67	serum (>5 ng/mL indicated poor prognosis)	Yes, serum biochemical assay (ELISA)	worse	Nault JC, et al. Cancer Epidemiol Biomarkers Prev, 2013
				DSS		0.0108	0.4717	0.2646-0.8407
				DFI		0.0175	0.6576	0.4654-0.9293		upper n=22 / lower n=35	RFS: p=0.025	2.17	1.1-4.27	57
				PFI		0.0197	0.6684	0.4764-0.9378
CCAR1	CCAR1	Cell division cycle and apoptosis regulator 1	regulator of cell growth and apoptosis	OS	Upper 25%	1e-04	2.091	1.4471-3.0214	361	upper n=149 / lower n=18	0.015			167	protein	Yes, IHC assay	worse	Ha SY, et al. Cancer Res Treat, 2016
				DSS		0	2.622	1.6561-4.1512
				DFI		0	2.1217	1.5329-2.9365			RFS: p=0.002
				PFI		0	2.1831	1.5887-2.9999
PCNA	PCNA	proliferating cell nuclear antigen	regulator of the cell cycle	OS	Upper 25%	0.0034	1.7515	1.2035-2.549	361		0			76	mRNA and protein	Yes, Q-PCR and WB assay	worse	Ma S, et al. Tumour Biol, 2016
				DSS		5e-04	2.2694	1.4268-3.6097
				DFI		5e-04	1.7782	1.2829-2.4647			DFS: p=0
				PFI		4e-04	1.7866	1.2965-2.462
PTOV1	PTOV1	prostate tumor overexpressed 1	associated with increased aggressiveness of human carcinomas	OS	Lower 25%	0.0453	0.6436	0.4181-0.9907	361	upper n=102 / lower n=113	<0.001			215	mRNA and protein	Yes, IHC, WB and Q-PCR assay	worse	Chen SP, et al. Medicine (Baltimore), 2015
				DSS		no significance
				DFI		no significance
				PFI		no significance
NOX1	NOX1	NADPH Oxidase 1	NOX-mediated reactive ROS contribute to various liver diseases	OS	Upper 30%	0.0259	1.5113	1.051-2.1733	361	upper n=197 / lower n=30	0.014			227	protein	Yes, IHC assay	worse	Ha SY, et al. Gut Liver, 2016
				DSS		no significance
				DFI		no significance					RFS: p<0.001
				PFI		no significance
APOA1	ApoA-1	Apolipoprotein A1	associated with cancer progression	OS	Lower 25%	5e-04	1.9242	1.3326-2.7784	361	upper n=164 / lower n=55	0.003			219	serum (≤1.04 g/L indicated poor prognosis)	Yes, serum biochemical assay (immunoturbidimetry) and cell proliferation/cycle/invasion/apoptosis assay	better	Ma XL, et al. Oncotarget, 2016
				DSS		6e-04	2.2417	1.4119-3.5593
				DFI		no significance
				PFI		no significance
CYTH2	Cytohesin-2	Cytohesin-2	activates cytoplasmic ErbB receptors	OS	Upper 30%	6e-04	1.8607	1.3054-2.6522	361		0.022			40	mRNA and protein	Yes, IHC, WB and Q-PCR assay	worse	Xu K, et al. Oncol Rep, 2013
				DSS		0.0041	1.9416	1.2341-3.0549
				DFI		0.0029	1.6224	1.18-2.2306			DFS: p<0.01
				PFI		0.007	1.5436	1.1258-2.1165
KITLG	SCF	Stem cell factor	ligand of c-kit, a hematopoietic growth factor	OS	Upper 30%	0.0063	1.6528	1.1527-2.3699	361	upper n=57 / lower n=103	0.009			160	protein	Yes, IHC assay	worse	Wang X, et al. Carcinogenesis, 2014
				DSS		0.0161	1.7586	1.1105-2.785
				DFI		0.0317	1.4192	1.0311-1.9534		upper n=30 / lower n=130	RFS: p=0.003
				PFI		0.0279	1.4223	1.039-1.9469
UBAP2L	UBAP2L	Ubiquitin Associated Protein 2-Like	Ubiquitin binding protein, involved in cell pathophysiology process	OS	Upper 30%	9e-04	1.8537	1.2868-2.6702	361	upper n=55 / lower n=35	0			90	mRNA and protein	Yes, IHC, WB and Q-PCR assay	worse	Wang W, et al. Med Sci Monit, 2017
				DSS		0.0082	1.8822	1.1774-3.009
				DFI		no significance
				PFI		no significance
DCXR	DCXR	dicarbonyl/L-xylulose reductase	catalyzes L-xylulose and α-dicarbonyl	OS	Lower 25%	0.0092	1.6324	1.129-2.3603	361	upper n=225 / lower n=65	<0.0001	0.486	0.336-0.702	290	protein	Yes, IHC assay	better	Hang X, et al. Tumour Biol, 2016
				DSS		0.0276	1.6958	1.0598-2.7133
				DFI		0.049	1.4019	1.0014-1.9626
				PFI		0.0246	1.4566	1.0493-2.0218
FANCD2	FANCD2	Fanconi anemia complementation group D2	involved in DNA damage responses	OS	Upper 25%	2e-04	2.0363	1.4076-2.9459	361	upper n=50 / lower n=61	0.037			111	mRNA	Yes, Q-PCR and knockdown-mediated cell proliferation/invasion assay	worse	Komatsu H, et al. Anticancer Res, 2017
				DSS		1e-04	2.5564	1.6106-4.0575
				DFI		3e-04	1.8307	1.3197-2.5395
				PFI		4e-04	1.7909	1.2964-2.4739
DLX4	DLX4	Distal-less homeobox gene 4	controls many aspects of embryonic development	OS	Upper 50%	0.0376	1.4508	1.0215-2.0605	361	upper n=130 / lower n=96	<0.001			226	mRNA and protein	Yes, IHC, WB and Q-PCR assay	worse	Gao Y, et al. Neoplasma, 2014
				DSS		no significance
				DFI		no significance					DFS: p=0.014
				PFI		no significance
GNA13	GNA13	Guanine nucleotide binding protein alpha 13	promoting oncogenic transformation and tumor cell growth	OS	Lower 30%	0.0212	0.6132	0.4046-0.9294	361	upper n=148 / lower n=98	0.003			246	mRNA and protein	Yes, IHC, WB, Q-PCR and overexpression-mediated cell proliferation/invasion assay	worse	Xu Y, et al. Scientific reports, 2016
				DSS		0.0269	0.536	0.3086-0.9311
				DFI		no significance					DFS: p=0.001
				PFI		0.0473	0.7115	0.5083-0.996
ENAH	Mena	Mammalian Ena	regulates cell movement by influencing assembly of actin filament networks	OS	Upper 50%	0.0071	1.6188	1.1402-2.2982	361	upper n=33 / lower n=48				81	mRNA and protein	Yes, IHC, WB and Q-PCR assay	worse	Hu K, et al. Med Oncol, 2014
				DSS		0.0434	1.5835	1.0138-2.4732
				DFI		no significance					DFS: p<0.001		11.5–45.3
				PFI		0.0269	1.3958	1.0388-1.8154
CD44	CD44v9	CD44 variant 9	functional marker of tumor-initiating stem-like cells	OS	Upper 25%	0.0178	1.5738	1.0817-2.2898	361	upper n=65 / lower n=25	0.022	2.781	1.155–6.694	90	protein	Yes, IHC assay	worse	Yang GH, et al. Oncologist, 2008; Kakehashi A, et al. Cancer Sci, 2016
				DSS		no significance
				DFI		no significance					RFS: p=0.049
				PFI		no significance
EPO	Epo	Erythropoietin	glycoprotein hormone stimulator of erythropoiesis	OS	Upper 25%	2e-04	1.9899	1.382-2.8651	361	upper n=36 / lower n=56	0.002			92	protein	Yes, IHC assay	worse	Yang Z, et al. Int J Clin Exp Pathol, 2015
				DSS		0.0026	2.05	1.2839-3.2731
				DFI		no significance
				PFI		no significance
CTSL	CTSL	cathepsin L	tumor invasion and metastasis, and proteins turnover involved in growth regulation	OS	Upper 25%	0.0124	1.6016	1.107-2.3172	361	upper n=47 / lower n=35	0.032			82	protein	Yes, IHC, WB and overexpression-mediated cell proliferation/colony formation/subcutaneous tumorigencity assay	worse	Ruan J, et al. PLoS One, 2014
				DSS
				DFI
				PFI
HMGB1	Box-1	high mobility group box 1	acts as a DAMP protein in response to stress	OS	Upper 30%	0.0457	1.445	1.0071-2.0733	361	upper n=104 / lower n=104	<0.001	2.14	1.49-3.06	208	protein	Yes, IHC and cell spheroid formation assay	worse	Zhu J, et al. Science China Life sciences, 2018
				DSS		0.0438	1.5976	1.0131-2.5192
				DFI		no significance
				PFI		no significance
MBD2	MBD2	methyl-CpG binding domain protein 2	specifically bind to methylated DNA	OS	Upper 50%	0.0392	1.4453	1.0183-2.0512	361	upper n=81 / lower n=78	0.002			159	protein	Yes, IHC and WB assay	worse	Liu W, et al. Mol Med Rep, 2016
				DSS		0.0134	1.7723	1.1262-2.789
				DFI		0.0389	1.3731	1.0163-1.8552			DFS: p=0.006
				PFI		0.0385	1.3664	1.0166-1.8365
RORA	RORalpha	Retinoic acid receptor-related receptor alpha	tumor suppressive role	OS	Upper 25%	0.0184	0.5899	0.3804-0.9148	361	upper n=35 / lower n=65	<0.001			100	mRNA and protein	Yes, IHC, WB and Q-PCR assay	better	Fu RD, et al. Tumour Biol, 2014
				DSS		0.0394	0.5523	0.314-0.9716
				DFI		no significance					DFS: p=0.002
				PFI		no significance
GOLM1	GP73	Golgi glycoprotein 73	cellular response protein to viral infection	OS	Upper 25%	2e-04	2.0767	1.4219-3.0331	361	upper n=54 / lower n=21	<0.05			75	protein	Yes, IHC assay	worse	Bao YX, et al. Diagn Pathol, 2013
				DSS
				DFI
				PFI
LGALS3	Galectin-3	Galectin-3	proliferatoin, angiogenesis, cancer progression, and metastasis	OS	Upper 30%	0.0084	1.6112	1.1303-2.2966	361	upper n=135 / lower n=30	<0.01	6.228	2.53-15.32	165	mRNA and protein	Yes, IHC, WB, Q-PCR and knockdown-mediated cell proliferation/cycle/apoptosis/migration/invasion assay	worse	Jiang SS, et al. J Transl Med, 2014
				DSS		0.0425	1.5974	1.016-2.5116
				DFI		no significance
				PFI		no significance
FBLN5	Fibulin-5	Fibulin-5	tumor suppressor through inhibiting tumor growth and invasion	OS	Upper 30%	0.0023	0.521	0.3424-0.7928	361	upper n=30 / lower n=56	0.0039			86	mRNA and protein	Yes, IHC, WB, Q-PCR and knockdown or overexpression-mediated cell migration/invasion assay	better	Tu K, et al. BMC Cancer, 2014
				DSS		0.0026	0.4204	0.2392-0.7386
				DFI		0.008	0.626	0.4427-0.885			DFS: p=0.0207
				PFI		0.0088	0.6354	0.4527-0.892
NCOA3	AIB1	Amplified in breast cancer 1	promote HCC progression by enhancing cell proliferation and invasion	OS	Upper 25%	0.0105	1.6289	1.1208-2.3674	361	upper n=67 / lower n=66	0.042	1.621	1.008-2.605	133	protein	Yes, IHC assay	worse	Song JM, et al. J Gastrointest Surg, 2012
				DSS		no significance
				DFI		no significance
				PFI		no significance
CRYAB	CRYAB	alpha B-crystallin	has antiapoptotic properties and is tumorigenic in cancer cells	OS	Upper 25%	0.0393	1.4856	1.0196-2.1646	361	upper n=42 / lower n=56	<0.05			98	mRNA and protein	Yes, IHC, and Q-PCR assay	worse	Tang Q, et al. Hum Pathol, 2009
				DSS
				DFI
				PFI
CAP1	CAP1	Adenylyl cyclase-associated protein 1	regulate actin filament organization, facilitate cell polarity and migration	OS	Upper 30%	0	2.1834	1.5291-3.1176	361	upper n=35 / lower n=54	<0.01	2.186	1.209-3.952	89	mRNA and protein	Yes, IHC, WB, Q-PCR and knockdown-mediated cell migration assay	worse	Liu Y, et al. Pathol Res Pract, 2014
				DSS		0.0242	1.7215	1.0736-2.7605
				DFI		no significance
				PFI		no significance
CISD2	CISD2	CDGSH iron sulfur domain 2	maintains mitochondrial integrity and regulates cells proliferation	OS	Upper 25%	0.0234	1.5631	1.0623-2.3	361	upper n=109 / lower n=87	<0.001			196	mRNA and protein	Yes, IHC, WB, Q-PCR and knockdown-mediated cell proliferation/colony formation/subcutaneous tumorigencity assay	worse	Chen B, et al. Int J Clin Exp Pathol, 2015
				DSS		no significance
				DFI		0.0293	1.4626	1.0391-2.0587
				PFI		0.0132	1.5237	1.092-2.1259
SNW1	SKIP	Ski-interacting protein	transcriptional cofactor, regulates many cancer-related proteins	OS	Upper 30%	0.0085	1.6321	1.1332-2.3506	361	upper n=36 / lower n=36	0.006	2.512	1.305-4.835	72	protein	Yes, IHC, WB and knockdown-mediated cell proliferation/cycle assay	worse	Liu G, et al. Med Oncol, 2013
				DSS		no significance
				DFI		no significance
				PFI		no significance
ADAM9	ADAM9	A disintegrin and metalloproteinase-9	involved in the carcinogenesis of various solid tumors	OS	Upper 50%	4e-04	1.8833	1.3235-2.6797	361	upper n=271 / lower n=49	0.01			320	protein	Yes, IHC assay	worse	Tao K, et al. Jpn J Clin Oncol, 2010
				DSS		0.0435	1.5794	1.0134-2.4613
				DFI		no significance
				PFI		no significance
SPINK1	TATI	tumor-associated trypsin inhibitor	associated with aggressive disease and adverse outcome	OS	Upper 25%	0.0209	1.5712	1.071-2.305	361	upper n=52 / lower n=92	0.003			144	serum (>25 μg/L indicated poor prognosis)	Yes, serum biochemical assay (time-resolved immunofluorometric assays (IFMA))	worse	Lyytinen I, et al. Scand J Gastroenterol, 2013
				DSS		no significance
				DFI		no significance
				PFI		no significance
CNPY2	CNPY2	Canopy homolog 2	associated with tumor progression	OS	Upper 30%	0.0016	1.7864	1.2451-2.5631	361	upper n=236 / lower n=91	0.013			327	mRNA and protein	Yes, IHC, Q-PCR and knockout-mediated cell proliferation/colony formation/subcutaneous tumorigencity assay	worse	Wang D, et al. Cell Physiol Biochem, 2018
				DSS		0.0243	1.7125	1.0723-2.7349
				DFI		0.0041	1.5963	1.1598-2.1972			DFS: p=0.005
				PFI		0.0033	1.6015	1.1699-2.1923
SPDYA	Spy1	Speedy protein A	cell cycle regulator	OS	Upper 30%	1e-04	1.9963	1.3994-2.8477	361	upper n=20 / lower n=23	0.03			43	protein	Yes, IHC, WB and cell cycle assay	worse	Ke Q, et al. Exp Mol Pathol, 2009
				DSS		7e-04	2.1912	1.3945-3.4431
				DFI		0.0049	1.5766	1.1481-2.1652
				PFI		0.0074	1.5343	1.1218-2.0984
ANXA2	ANXA2	annexin A2	development, metastasis, and drug resistance	OS	Upper 25%	3e-04	1.9866	1.3736-2.8731	361	upper n=62 / lower n=22	0.005	1.338	1.013-1.766	84	serum, mRNA and protein	Yes, IHC, Q-PCR, and serum biochemical assay (ELISA)	worse	Zhang H, et al. Tumour Biol, 2015
				DSS		0.0049	1.9854	1.2312-3.2015
				DFI		0.0163	1.5079	1.0787-2.1079
				PFI		0.0117	1.5261	1.0986-2.1199
BSG	CD147	basigin	enriched on tumor cells surface, trigger the production or release of MMPs	OS	Upper 25%	0	2.1855	1.518-3.1466	361	upper n=75 / lower n=36				111	protein	Yes, IHC assay	worse	Zhang Q, et al. Eur J Cancer Prev, 2007
				DSS		0.0103	1.8792	1.1603-3.0436
				DFI		0.0354	1.4527	1.0258-2.0571			RFS: <0.0001
				PFI		0.0397	1.4336	1.0171-2.0207
NDRG1	NDRG1	N-Myc downregulated gene 1	differentiation-related gene with putative metastasis suppressor activity	OS	Upper 25%	2e-04	1.9904	1.3776-2.8758	361	upper n=11 / lower n=46	<0.001			57	mRNA and protein	Yes, IHC and Q-PCR assay	worse	Chua MS, et al. Mod Pathol, 2007
				DSS		0.0042	2.004	1.2451-3.2254
				DFI		no significance
				PFI		no significance
TFAP4	AP-4	activating enhancer binding protein 4	control transcriptional networks during cell differentiation	OS	Upper 25%	0.0013	1.8604	1.2758-2.7127	361	upper n=60 / lower n=52	<0.001			112	mRNA and protein	Yes, IHC, WB and Q-PCR assay	worse	Hu BS, et al. Tumour Biol, 2013
				DSS		0.0178	1.8081	1.1077-2.9514
				DFI		0.0043	1.6364	1.1668-2.2951
				PFI		0.0056	1.603	1.1481-2.2382
FOXO3	FoxO3a	forkhead box O3a	oncogenic transcription factor	OS	Upper 25%	0.0092	1.6506	1.1318-2.407	361	upper n=121 / lower n=66				187	protein	Yes, IHC, WB and knockdown-mediated cell proliferation/migration assay	worse	Ahn H, et al. Am J Clin Pathol, 2018
				DSS		no significance
				DFI		no significance					DFS: 0.011
				PFI		no significance
PKM	PKM2	Pyruvate kinase M2	contributes to the Warburg effect, a hallmark of cancer	OS	Upper 50%	4e-04	1.9097	1.3394-2.7229	361	upper n=252 / lower n=232	<0.001	1.675	1.389-2.019	484	mRNA and protein	Yes, IHC, WB, Q-PCR and knockdown-mediated cell proliferation/apoptosis/subcutaneous tumorigencity assay	worse	Hu W, et al. Oncotarget, 2015
				DSS		0.002	2.0407	1.2968-3.2112
				DFI		0.0244	1.4128	1.0456-1.9089			DFS: <0.001	1.573	1.214-2.038
				PFI		0.0231	1.4089	1.0481-1.8938
KPNA2	KPNA2	Karyopherin α2	as an adaptor that transports several proteins to the nucleus	OS	Upper 25%	0	2.6616	1.8532-3.8228	361	upper n=67 / lower n=154	<0.001	2.003	1.343-2.987	221	protein	Yes, IHC assay	worse	Jiang P, et al. Med Oncol, 2014
				DSS		0	2.8002	1.76-4.4552
				DFI		4e-04	1.8473	1.3182-2.5887
				PFI		5e-04	1.8115	1.2983-2.5276
GOLPH3	GOLPH3	Golgi phosphoprotein 3	as an oncogene involved in the development and progression of cancers	OS	Upper 50%	0.025	1.4941	1.0517-2.1227	361	upper n=108 / lower n=59	0.006	1.87	1.19-2.94	167	mRNA and protein	Yes, IHC, WB, and Q-PCR assay	worse	Hu GS, et al. Tumour Biol, 2014
				DSS		0.0357	1.6237	1.033-2.5522
				DFI		no significance					DFS: 0.005	1.9	1.21-2.98
				PFI		no significance
FSCN1	Fascin	fascin actin-bundling protein 1	actin-bundling protein, induces membrane protrusions and cell motility	OS	Upper 25%	0.0039	1.6891	1.1835-2.4108	361	upper n=23 / lower n=114	0.0076			137	protein	Yes, IHC assay	worse	Iguchi T, et al. J Surg Oncol, 2009
				DSS		0.0413	1.612	1.0191-2.5498
				DFI		no significance					DFS: 0.0221
				PFI		no significance
POSTN	POSTN	Periostin	implicated in cancer development and progression	OS	Upper 50%	0.0052	1.6568	1.1632-2.3599	361	upper n=31 / lower n=25	0.031			56	serum (>36.8 ng/ml indicated poor prognosis)	Yes, ELISA assay	worse	Lv Y, et al. Eur J Surg Oncol, 2013
				DSS		0.012	1.7929	1.137-2.827
				DFI		no significance					RFS: 0.027
				PFI		no significance
