# Supplementary material for: OSlihc: An Online Prognostic Biomarker Analysis Tool for Hepatocellular Carcinoma
Source: Front Pharmacol. 2020 Jun 10;11:875. doi: 10.3389/fphar.2020.00875 (PMC7298068; doi:10.3389/fphar.2020.00875)
Supplement: Table S4 — Identification of novel potential prognostic biomarkers for LIHC in OSlihc. [file Table_4.xlsx]

## Sheet: 整理
Table S4. Identification of novel potential prognostic biomarkers for LIHC in OSlihc
Gene Symbol	Full name	Biological function	prognostic value reported in other cancers	prognostic value reported in LIHC
ATG9A	Autophagy-related protein 9A	involved in autophagy	Yes	None
WIPI1	WD repeat domain phosphoinositide-interacting protein 1	component of autophagy machinery	Yes	None
CXCL1	C-X-C motif chemokine 1	involved in inflammation	Yes	None
CSNK2A2	Casein kinase II subunit alpha	regulates cell cycle and apoptosis	None	None
